# Supplementary material for: Deeper Caribbean reef fish communities show greater taxonomic and functional change in dominance structure over a nine-year period
Source: Coral Reefs. 2025 Sep 15;45(1):381–94. doi: 10.1007/s00338-025-02709-7 (PMC12916911; doi:10.1007/s00338-025-02709-7)
Supplement: Supplementary file 1 — Supplementary file1 (CSV 12 kb) [file 338_2025_2709_MOESM1_ESM.csv]

	CV_15_2014_2015	CV_15_2022_2023	CV_25_2014_2015	CV_25_2022_2023	CV_40_2014_2015	CV_40_2022_2023	CV_5_2014_2015	CV_5_2022_2023	LB_15_2014_2015	LB_15_2022_2023	LB_25_2014_2015	LB_25_2022_2023	LB_40_2014_2015	LB_40_2022_2023	LB_5_2014_2015	LB_5_2022_2023	RC_15_2014_2015	RC_15_2022_2023	RC_25_2014_2015	RC_25_2022_2023	RC_40_2014_2015	RC_40_2022_2023	RC_5_2014_2015	RC_5_2022_2023	RP_15_2014_2015	RP_15_2022_2023	RP_25_2014_2015	RP_25_2022_2023	RP_40_2014_2015	RP_40_2022_2023	RP_5_2014_2015	RP_5_2022_2023	TM_15_2014_2015	TM_15_2022_2023	TM_25_2014_2015	TM_25_2022_2023	TM_40_2014_2015	TM_40_2022_2023	TM_5_2014_2015	TM_5_2022_2023
Abudefduf saxatilis	0	0	0	0	0	0	69	30	35	122	10	0	0	0	176	240	0	0	0	0	0	0	11	5	46	11	8	0	0	0	15	32	3	11	0	1	0	0	337	277
Acanthostracion polygonius	0	0	0	0	0	0	0	0	0	1	0	0	0	0	0	0	0	0	1	0	0	0	0	0	0	0	0	0	0	0	0	0	0	0	0	0	0	0	0	0
Acanthostracion quadricornis	0	0	0	0	0	0	0	0	0	0	0	0	0	0	0	0	0	0	0	0	0	0	0	0	0	0	0	0	0	0	0	0	0	1	0	0	0	0	0	0
Acanthurus bahianus	4	1	4	0	0	0	0	1	3	0	1	0	2	0	0	0	0	2	1	0	0	0	0	3	1	3	1	4	0	0	0	28	1	1	0	0	1	0	3	2
Acanthurus chirurgus	3	0	0	0	0	0	2	1	6	3	4	2	2	0	4	1	0	3	0	4	0	0	0	9	2	10	7	9	0	0	2	23	5	22	1	5	0	5	3	4
Acanthurus coeruleus	7	7	2	0	0	0	28	11	13	3	1	7	2	0	191	11	5	6	3	0	3	0	13	63	56	3	16	6	1	0	28	134	14	17	5	0	6	3	51	113
Aluterus scriptus	0	0	0	0	0	0	0	0	0	0	0	0	0	0	0	1	0	0	0	0	0	0	0	0	0	0	0	1	0	0	0	0	2	2	0	0	0	0	1	0
Anisotremus surinamensis	0	0	0	0	0	0	6	6	0	0	0	0	0	0	2	0	1	0	0	0	0	0	0	0	0	0	0	0	0	0	0	0	0	0	0	0	0	0	0	0
Anisotremus virginicus	0	0	0	0	0	0	0	1	0	0	0	0	0	0	0	0	0	0	0	1	0	0	0	0	0	1	0	0	0	0	0	0	0	0	0	0	0	0	0	0
Apsilus dentatus	0	0	0	0	0	0	0	0	0	0	0	0	0	0	0	0	0	0	0	0	1	0	0	0	0	0	0	0	0	0	0	0	0	0	0	0	0	0	0	0
Aulostomus maculatus	0	1	0	0	0	0	1	3	4	0	0	0	0	0	0	2	0	0	0	0	0	0	1	2	1	1	3	1	0	0	2	1	0	0	0	0	0	0	1	1
Balistes vetula	0	1	0	0	0	0	0	0	0	0	0	0	0	0	0	0	0	0	0	0	0	0	0	0	0	0	0	0	0	0	0	0	0	0	0	0	1	0	0	0
Bodianus rufus	0	0	0	0	0	0	12	1	4	0	0	0	0	0	7	1	1	3	3	3	1	1	1	1	1	2	6	3	3	2	3	9	2	6	1	1	4	0	0	2
Calamus bajonado	2	0	0	0	0	0	0	0	0	0	0	0	0	0	0	0	0	0	0	0	0	0	0	0	0	0	0	0	0	0	0	0	0	0	0	0	0	0	0	0
Calamus calamus	3	6	5	3	5	1	0	2	7	5	16	4	8	1	2	2	0	0	0	1	0	2	0	0	2	4	2	1	3	1	2	2	1	1	0	4	1	6	1	0
Cantherhines pullus	0	0	0	0	0	0	0	0	0	0	0	0	0	0	0	0	0	0	0	0	0	0	0	0	0	2	0	0	0	0	0	0	0	0	0	0	0	0	0	2
Canthidermis sufflamen	0	0	0	0	0	0	0	0	0	0	0	0	0	0	0	0	1	0	0	0	0	0	0	0	0	1	0	0	0	0	0	0	0	1	0	0	0	0	3	0
Canthigaster rostrata	7	342	81	51	58	0	26	244	150	133	143	29	200	2	24	30	135	190	123	24	2	17	199	84	116	207	231	15	410	7	62	66	233	85	44	28	86	10	141	22
Caranx bartholomaei	0	0	8	0	0	0	4	0	0	0	0	0	0	0	0	0	0	0	0	0	0	0	0	0	0	0	0	0	0	0	0	1	0	10	0	5	0	0	0	1
Caranx crysos	0	0	0	0	0	0	0	0	0	0	0	0	0	0	0	0	0	0	0	4	0	0	0	0	0	0	0	0	0	0	0	26	0	2	0	2	0	0	0	0
Caranx ruber	2	10	9	3	2	0	9	15	3	9	3	0	0	0	37	11	34	14	1	3	0	4	5	17	39	7	3	6	2	13	5	14	6	11	2	9	2	3	10	8
Cephalopholis cruentata	0	1	1	0	4	0	2	1	0	4	1	5	5	0	0	1	0	4	0	5	2	0	0	2	2	0	0	0	6	0	0	1	3	6	3	6	1	1	1	0
Cephalopholis fulva	0	1	0	0	0	0	0	1	2	0	0	0	0	0	0	0	0	1	0	0	0	0	0	1	0	0	0	0	3	0	0	1	0	3	1	1	2	1	0	2
Chaetodon capistratus	11	2	4	2	0	0	18	19	6	9	6	0	7	0	4	10	1	15	0	0	1	0	2	9	1	5	7	3	2	0	5	23	4	8	0	4	0	0	12	30
Chaetodon ocellatus	0	0	0	0	4	0	3	2	0	1	3	0	1	1	1	2	1	0	0	0	0	1	0	0	0	0	0	0	3	0	0	1	0	2	0	6	1	0	1	0
Chaetodon sedentarius	0	0	0	0	0	0	0	0	0	0	0	0	0	0	0	0	0	0	0	0	0	0	0	0	0	0	0	0	0	0	0	0	0	0	2	0	0	0	0	0
Chaetodon striatus	0	0	0	0	0	0	0	2	1	0	0	0	0	0	4	0	0	0	0	0	0	0	0	1	0	0	0	0	0	0	2	3	1	0	0	0	0	0	1	0
Chromis cyanea	68	56	31	0	0	0	567	243	140	40	48	16	1	0	262	251	64	368	43	117	19	3	249	1118	280	187	114	97	70	117	305	503	291	413	105	87	95	31	727	734
Chromis insolata	0	0	0	0	0	0	0	0	0	0	0	0	36	1	0	2	0	10	0	53	242	167	0	2	0	0	0	0	0	9	0	0	8	21	218	148	75	31	0	0
Chromis multilineata	0	0	0	0	0	0	144	15	0	1	0	0	1	0	23	3	1	9	20	0	11	9	2	0	0	0	0	0	0	0	0	0	2	0	0	0	4	0	43	4
Chromis scotti	0	0	0	0	0	0	0	0	0	2	0	0	0	0	0	0	0	0	0	0	3	0	0	0	0	0	0	0	0	0	0	0	0	0	0	0	6	0	0	0
Clepticus parrae	0	5	0	0	0	0	102	152	5	3	0	0	0	0	145	3	512	718	200	37	38	0	56	91	147	67	32	10	42	10	80	158	423	168	36	24	19	20	186	299
Diodon hystrix	0	1	0	0	0	0	2	0	0	0	0	0	0	0	0	0	0	0	0	0	0	0	0	0	0	0	0	0	0	0	0	0	0	0	0	0	0	0	0	0
Echeneis neucratoides	0	0	0	0	0	0	0	0	0	0	0	0	0	0	0	0	0	0	0	0	1	0	0	0	0	0	0	0	0	0	0	0	0	0	0	0	0	0	0	0
Epinephelus adscensionis	0	0	1	0	0	0	0	4	0	0	0	0	0	0	0	0	0	1	0	0	0	2	0	0	0	0	0	0	0	0	0	0	0	0	0	0	1	0	0	0
Epinephelus guttatus	0	0	0	0	0	0	0	0	0	0	0	0	0	0	0	0	0	0	0	0	0	1	0	0	0	0	0	0	0	0	0	0	0	0	0	0	0	0	0	0
Epinephelus striatus	0	0	1	0	0	0	0	0	0	0	0	0	0	0	0	0	0	0	0	0	0	0	0	0	0	0	0	0	0	0	0	0	0	0	0	0	0	0	0	0
Equetus lanceolatus	0	0	0	0	0	0	0	0	0	0	0	0	1	0	0	0	0	0	0	0	0	0	0	0	0	0	0	0	0	0	0	0	0	0	0	0	0	0	0	0
Equetus punctatus	0	0	1	0	0	0	0	0	0	0	2	0	6	0	0	0	0	0	0	0	0	0	0	0	0	0	0	0	0	0	0	0	0	0	0	0	0	0	0	0
Gramma loreto	0	1	3	2	4	0	21	85	9	8	17	4	0	0	0	16	2	50	9	11	2	0	0	0	0	4	3	5	6	1	0	1	30	138	4	50	0	2	2	6
Gramma melacara	0	0	0	0	6	0	0	0	0	0	0	0	0	0	0	0	0	0	0	0	29	3	0	0	0	0	0	0	8	0	0	0	0	0	31	10	7	0	0	0
Gymnothorax funebris	0	0	0	0	0	0	0	0	0	0	0	0	0	0	0	0	0	0	0	0	0	0	0	0	0	0	0	0	0	0	0	0	0	0	0	1	0	0	0	0
Haemulon album	0	0	0	0	0	0	2	1	0	0	0	0	0	0	0	0	0	0	0	0	0	0	0	0	0	0	0	0	0	0	0	0	0	0	0	0	0	0	0	0
Haemulon aurolineatum	0	0	8	0	12	0	0	0	0	0	7	7	41	0	0	0	0	0	0	0	0	0	0	0	0	0	0	1	0	0	0	1	0	0	0	0	0	0	0	0
Haemulon bonariense	0	0	0	0	0	0	0	0	0	0	0	0	0	0	0	0	0	0	1	0	0	0	0	0	0	0	0	0	0	0	0	0	0	0	0	0	0	0	0	0
Haemulon carbonarium	0	0	0	0	0	0	8	7	0	0	2	0	0	0	2	2	0	0	0	0	0	0	0	0	0	0	0	0	0	0	0	1	0	0	0	0	0	0	0	10
Haemulon flavolineatum	1	7	7	3	3	0	7	8	6	13	10	1	0	3	11	13	0	8	0	1	0	0	4	40	1	1	5	12	9	2	10	22	0	2	0	2	1	0	19	43
Haemulon macrostomum	0	0	0	0	0	0	1	0	0	0	0	0	4	0	0	0	0	0	1	0	0	0	0	0	1	0	0	1	0	0	1	0	0	0	0	0	0	0	0	0
Haemulon parra	0	0	0	0	0	0	0	0	0	0	0	0	0	0	0	0	0	0	0	0	0	0	0	0	0	0	0	2	0	0	0	0	0	0	0	0	0	0	0	0
Haemulon plumierii	10	2	1	0	4	2	6	8	5	5	13	0	12	0	3	2	0	2	1	1	3	1	2	1	4	1	0	4	6	0	3	0	3	0	0	3	0	4	2	1
Haemulon sciurus	2	1	5	0	4	0	13	8	4	1	2	0	2	0	2	3	4	1	0	0	0	0	0	3	0	2	5	1	0	0	7	2	1	0	1	0	1	3	0	15
Haemulon vittatum	0	0	0	0	0	0	0	0	0	0	0	0	0	0	0	0	0	17	0	0	0	0	0	0	0	0	0	0	0	0	0	0	0	0	0	0	0	0	0	0
Halichoeres bivittatus	1	0	4	0	2	0	0	0	2	0	0	0	0	0	4	3	2	0	0	1	0	0	0	4	0	0	0	0	0	0	0	18	0	0	0	0	7	0	1	0
Halichoeres cyanocephalus	0	0	0	0	0	0	0	0	0	0	0	0	0	0	0	1	0	0	1	0	0	0	0	0	0	1	0	1	0	1	0	1	0	0	0	0	0	0	0	0
Halichoeres garnoti	5	19	35	20	0	0	48	20	18	20	81	36	11	1	81	45	2	5	5	23	19	27	1	27	76	10	9	3	18	4	52	66	9	19	21	10	23	19	148	4
Halichoeres maculipinna	4	8	1	0	2	0	0	33	5	0	1	0	1	0	2	25	0	1	0	0	0	4	0	2	0	4	0	2	0	4	0	90	0	13	0	0	0	0	0	0
Halichoeres pictus	0	0	0	0	0	0	1	0	0	5	0	0	0	0	0	0	0	0	0	1	0	0	0	0	2	0	0	0	6	1	0	0	0	0	0	0	0	0	0	0
Halichoeres radiatus	0	1	0	0	0	0	0	0	0	0	0	0	0	0	2	1	0	0	0	0	0	0	0	0	0	0	0	0	0	0	0	0	0	0	0	0	0	0	0	0
Holacanthus ciliaris	0	1	0	1	0	0	2	0	2	0	0	0	0	0	4	2	0	0	0	1	3	0	0	0	1	0	2	0	4	1	0	0	1	4	3	3	1	0	4	1
Holacanthus tricolor	2	3	2	1	3	0	1	0	3	0	0	0	1	0	1	0	3	2	2	1	7	0	1	10	10	11	22	2	5	5	13	9	1	3	8	9	3	4	1	1
Holocentrus adscensionis	0	1	0	0	1	0	0	1	1	0	0	1	2	0	4	3	4	0	3	0	2	0	4	4	0	0	2	1	4	0	0	2	2	0	0	0	1	0	0	11
Holocentrus rufus	2	0	3	0	3	0	2	0	0	0	0	0	1	0	0	0	0	4	0	0	2	0	0	6	0	2	0	2	1	0	0	14	0	0	3	1	0	0	1	0
Hypoplectrus aberrans	0	0	0	0	0	0	0	0	0	1	0	1	0	0	0	0	0	0	0	0	0	0	0	0	0	0	0	0	0	0	0	0	0	0	0	0	0	0	0	0
Hypoplectrus gummigutta	0	0	0	0	0	0	0	0	0	0	0	0	0	0	0	0	0	0	0	0	0	0	0	0	0	0	0	0	1	0	0	0	0	0	0	0	0	0	0	0
Hypoplectrus indigo	4	0	1	1	4	0	0	2	4	0	0	0	0	0	0	1	0	0	0	0	0	1	0	0	0	3	0	0	1	0	0	0	0	0	0	0	0	0	0	0
Hypoplectrus nigricans	0	0	0	0	0	0	0	0	0	0	1	0	0	0	0	0	0	0	0	0	0	0	0	0	0	0	0	0	3	0	0	0	0	0	0	0	0	0	0	0
Hypoplectrus puella	4	11	3	8	1	0	4	11	15	10	0	2	10	0	0	1	2	4	0	0	0	0	0	0	2	5	2	3	2	4	1	0	0	0	0	1	2	3	0	0
Kyphosus sectatrix	0	0	0	0	0	0	11	5	0	0	0	0	0	0	0	5	0	0	0	0	0	0	8	11	0	0	0	0	0	0	0	2	0	0	0	0	0	0	34	39
Kyphosus vaigiensis	0	0	0	0	0	0	0	3	0	0	0	0	0	0	0	0	0	0	0	0	0	0	0	0	0	0	0	0	0	0	0	0	0	0	0	0	0	0	0	10
Lachnolaimus maximus	0	0	0	0	0	0	2	0	0	0	2	1	0	0	0	0	0	0	0	0	0	0	0	0	0	0	0	0	0	0	0	0	0	0	0	0	0	0	0	0
Lactophrys bicaudalis	0	0	0	0	0	0	0	0	0	0	0	0	0	0	0	0	0	0	0	0	0	0	0	0	0	0	0	0	0	0	0	0	0	0	0	0	0	0	1	0
Lactophrys trigonus	0	0	0	0	0	0	0	0	0	0	0	0	0	0	0	0	0	0	0	0	0	0	0	0	0	0	1	0	0	0	0	0	0	0	0	0	0	0	0	0
Lactophrys triqueter	0	2	0	1	0	0	0	0	0	2	2	0	0	0	2	0	0	1	0	0	0	0	0	1	1	0	0	0	0	0	0	1	0	0	0	1	0	0	1	2
Lutjanus analis	0	0	0	0	3	0	0	0	1	0	0	0	0	1	0	1	0	0	0	0	0	0	0	0	0	0	0	0	0	0	0	0	0	0	0	0	0	1	1	1
Lutjanus apodus	6	3	2	3	0	0	33	14	6	4	5	1	0	0	9	26	2	4	1	2	16	0	6	11	5	4	6	0	5	3	4	12	0	1	5	0	1	7	34	18
Lutjanus griseus	0	1	0	0	0	0	0	0	0	2	2	0	0	0	0	2	0	0	0	0	0	0	0	0	0	0	0	0	0	0	0	0	0	0	0	0	0	0	0	0
Lutjanus jocu	0	0	0	0	0	0	0	1	1	0	4	0	0	0	4	0	0	0	1	0	6	0	1	0	0	1	2	0	0	0	0	0	0	0	0	0	1	0	0	2
Lutjanus mahogoni	4	1	0	0	0	0	26	2	6	1	10	1	0	0	7	1	0	3	0	0	1	0	0	8	11	2	16	6	1	0	14	0	0	3	1	1	0	7	10	9
Lutjanus synagris	0	0	0	0	6	0	0	0	1	0	0	1	84	0	0	0	0	0	0	0	0	0	0	0	0	0	0	1	0	2	0	0	0	0	0	0	0	0	1	0
Malacanthus plumieri	0	0	3	0	1	0	0	0	1	0	4	0	0	0	0	0	0	0	0	1	0	1	0	0	0	0	0	0	0	1	0	1	0	0	0	0	0	0	0	0
Melichthys niger	0	0	0	0	0	0	0	0	0	0	0	0	0	0	0	0	1	0	0	0	0	0	3	0	1	2	0	0	0	0	16	3	1	0	0	0	0	0	31	13
Microspathodon chrysurus	0	0	0	0	1	0	16	5	5	4	1	0	0	0	19	19	2	0	0	0	0	0	11	41	9	2	4	0	0	0	18	27	1	0	3	0	2	0	17	34
Mulloidichthys martinicus	3	4	0	5	0	0	3	0	4	0	13	1	10	0	0	2	0	0	0	0	0	0	0	0	0	0	3	16	2	0	0	0	0	0	0	0	5	7	1	0
Mycteroperca bonaci	0	0	0	0	0	0	2	0	0	0	0	0	0	0	0	0	3	1	0	2	0	1	0	0	0	0	0	0	0	1	0	0	2	2	0	0	0	0	0	0
Mycteroperca interstitialis	0	0	0	0	0	0	0	0	0	0	0	0	0	0	0	0	0	0	0	0	0	0	0	0	0	1	0	0	2	0	0	0	1	0	0	0	0	0	0	0
Mycteroperca tigris	0	0	0	0	0	0	2	0	0	0	0	0	0	0	0	0	0	0	0	0	0	0	1	1	2	0	0	0	0	0	0	0	0	0	0	0	0	0	0	0
Mycteroperca venenosa	0	0	0	0	0	0	0	0	2	0	0	0	0	0	0	0	0	0	0	1	0	0	0	0	0	0	0	0	0	0	0	0	0	0	0	0	0	0	0	0
Neoniphon marianus	0	0	0	1	0	0	0	0	0	0	0	2	0	0	0	0	0	24	0	6	0	1	0	1	0	2	0	2	12	2	0	0	0	6	0	15	0	5	0	2
Ocyurus chrysurus	2	13	5	2	0	0	21	8	11	15	13	1	0	0	15	29	0	1	1	1	0	1	5	7	4	0	7	0	3	0	0	19	0	4	0	0	3	0	4	7
Pomacanthus arcuatus	1	4	1	0	0	0	2	1	0	1	1	0	0	0	0	0	0	0	2	0	0	0	0	0	2	0	0	1	0	0	0	0	2	0	0	0	0	0	2	0
Pomacanthus paru	1	0	0	0	0	0	2	0	0	1	1	0	0	0	0	1	0	0	0	0	0	0	0	0	0	3	0	0	0	1	0	0	0	0	0	0	0	0	0	2
Prognathodes aculeatus	0	0	0	0	0	0	0	1	0	0	0	0	0	0	0	0	0	0	1	2	1	0	0	0	0	0	0	2	4	1	0	0	1	0	2	3	1	1	0	0
Pseudupeneus maculatus	3	4	8	2	1	0	0	0	12	0	13	5	10	0	2	0	0	0	0	0	0	1	0	0	0	0	1	1	2	4	0	1	0	0	0	0	3	0	0	1
Pterois volitans	0	0	0	0	5	0	0	0	0	0	0	0	1	0	0	0	0	0	0	0	1	0	0	0	0	0	0	0	2	0	0	0	0	0	0	0	0	0	0	0
Sargocentron bullisi	0	0	0	0	1	0	0	0	0	0	0	0	0	0	0	0	0	0	0	0	3	0	0	0	0	0	0	0	6	0	0	0	0	0	0	0	0	0	0	0
Scarus coeruleus	0	0	0	0	0	0	1	0	3	0	2	0	0	0	0	0	1	0	0	0	0	0	1	0	0	0	0	0	0	0	2	0	3	0	0	0	1	0	9	0
Scarus iseri	53	93	38	26	8	0	55	109	54	56	13	20	14	0	57	58	19	46	5	19	3	2	23	62	14	89	38	26	9	10	68	138	26	18	6	12	8	15	86	50
Scarus taeniopterus	4	8	6	2	2	0	6	10	3	5	3	13	0	0	3	15	10	3	7	11	1	1	11	3	6	18	2	2	13	9	4	14	4	12	0	3	5	1	18	8
Scarus vetula	0	1	0	0	0	0	0	1	0	0	0	0	0	0	0	0	0	0	0	0	0	2	0	2	2	3	0	0	1	0	0	21	0	0	0	0	0	0	14	14
Serranus tabacarius	0	0	6	7	0	0	0	0	0	1	13	16	0	0	0	0	0	0	0	0	0	5	0	0	0	0	0	0	0	0	0	0	0	0	0	0	0	0	0	0
Serranus tigrinus	0	0	0	2	0	0	0	0	0	0	0	0	0	0	1	0	0	0	0	0	0	0	0	0	0	2	0	0	0	0	0	2	0	0	0	0	0	0	0	0
Serranus tortugarum	0	0	14	0	26	0	0	0	0	0	37	12	104	0	0	0	0	0	0	0	0	4	0	0	0	0	0	0	0	0	0	0	0	0	0	0	0	0	0	0
Sparisoma atomarium	0	0	0	0	0	0	0	1	0	0	0	0	0	0	0	0	0	0	1	0	0	0	0	0	0	0	0	0	0	0	0	0	0	0	0	0	0	0	0	0
Sparisoma aurofrenatum	10	22	7	2	2	0	8	29	15	27	15	2	4	2	23	31	3	19	5	16	2	0	15	46	16	14	46	11	16	3	22	45	15	30	3	1	4	6	34	33
Sparisoma chrysopterum	4	0	3	0	2	0	0	4	6	1	0	1	2	0	5	0	0	4	0	3	1	2	0	3	9	3	2	6	4	3	5	8	5	0	0	0	0	0	14	4
Sparisoma rubripinne	6	3	2	0	0	0	6	5	0	6	0	0	0	0	4	5	1	0	1	2	0	0	1	8	0	2	7	3	0	0	10	13	1	0	0	0	0	0	9	4
Sparisoma viride	4	6	0	1	0	0	26	29	2	8	4	0	1	0	25	24	4	14	1	6	0	1	13	39	34	18	27	2	4	2	18	33	3	10	2	1	2	0	61	53
Sphyraena barracuda	0	0	0	0	0	0	0	0	0	0	1	0	1	0	0	0	0	0	0	0	0	0	0	0	0	0	0	0	0	0	0	1	0	0	0	0	0	0	0	0
Stegastes adustus	2	0	0	0	0	0	9	44	2	0	3	0	0	0	57	33	2	2	1	0	0	0	29	38	14	10	2	0	0	0	25	20	6	1	2	1	3	0	18	34
Stegastes diencaeus	0	0	0	1	0	0	0	11	0	3	0	0	0	0	0	3	0	0	0	0	0	0	1	10	0	23	0	0	0	0	0	4	0	0	0	0	0	0	0	8
Stegastes leucostictus	0	2	1	1	2	0	7	4	2	0	0	0	0	0	8	0	0	0	0	0	0	0	1	1	0	0	0	0	1	0	1	3	1	4	0	1	0	0	1	2
Stegastes partitus	14	6	14	3	0	0	30	31	14	16	59	24	2	0	42	58	18	24	3	4	1	1	33	69	33	27	11	4	2	0	55	70	19	52	3	7	12	0	70	57
Stegastes planifrons	0	12	0	2	0	0	13	46	0	11	0	7	0	0	15	71	0	2	0	0	0	0	1	36	2	23	0	2	0	0	7	40	0	0	0	0	0	0	0	2
Stegastes variabilis	2	3	4	2	1	0	4	6	4	2	2	5	3	0	0	0	0	11	0	9	0	0	0	1	0	1	1	1	1	1	0	4	1	11	0	3	0	0	0	1
Synodus intermedius	0	0	1	0	0	0	0	0	0	0	1	0	0	0	0	0	0	0	0	0	0	0	0	0	0	0	0	0	0	0	0	0	0	0	0	0	0	0	0	0
Synodus saurus	0	0	0	1	0	0	0	0	0	0	2	0	1	0	0	0	0	0	0	0	0	0	0	0	0	0	0	0	0	0	0	0	0	0	0	0	0	0	0	0
Synodus synodus	0	0	0	0	0	0	2	0	0	0	0	0	0	0	0	0	0	0	0	0	0	0	0	0	0	0	0	0	0	0	0	0	0	0	0	0	0	0	0	0
Thalassoma bifasciatum	12	6	131	10	24	0	29	109	8	36	6	15	3	0	187	116	94	9	119	17	0	17	131	223	37	36	89	5	53	4	119	441	10	31	7	2	8	0	532	797
Trachinotus falcatus	0	0	0	0	0	0	0	0	0	0	0	0	0	0	0	0	0	0	0	0	0	0	0	0	2	0	0	0	0	0	0	0	0	0	0	0	0	0	0	0
