# Supplementary material for: Deeper Caribbean reef fish communities show greater taxonomic and functional change in dominance structure over a nine-year period
Source: Coral Reefs. 2025 Sep 15;45(1):381–94. doi: 10.1007/s00338-025-02709-7 (PMC12916911; doi:10.1007/s00338-025-02709-7)
Supplement: Supplementary file 2 — Supplementary file2 (CSV 8 kb) [file 338_2025_2709_MOESM2_ESM.csv]

species	diet	body size	water column position	depth range	trophic level	Gregariousness
Abudefduf saxatilis	Invertivore	11.65604065	benthopelagic	20	3.8	smallg
Acanthostracion polygonius	Invertivore	24.5177	benthopelagic	77	2	sol
Acanthostracion quadricornis	Invertivore	38.3038	benthopelagic	20	2.7	sol
Acanthurus bahianus	Herbivore	14.22330868	benthopelagic	78	2.4	medg
Acanthurus chirurgus	Herbivore	15.33190851	benthopelagic	23	2.1	medg
Acanthurus coeruleus	Herbivore	15.40224247	benthopelagic	48	2.2	medg
Aluterus scriptus	Invertivore	46.60222857	benthopelagic	117	2.8	sol
Anisotremus surinamensis	Invertivore	30.47539	benthopelagic	70	3.6	smallg
Anisotremus virginicus	Invertivore	23.2279	benthopelagic	68	3.6	smallg
Apsilus dentatus	Carnivore	26.9346	benthopelagic	260	4.1	smallg
Aulostomus maculatus	Carnivore	37.03073267	benthopelagic	23	4.3	smallg
Balistes vetula	Invertivore	39.6865	benthopelagic	273	3.8	sol
Bodianus rufus	Invertivore	17.67013966	benthopelagic	69	3.7	sol
Calamus bajonado	Invertivore	43.9431	pelagic	197	3.5	medg
Calamus calamus	Invertivore	19.29757203	pelagic	74	3.5	medg
Cantherhines pullus	Omnivore	20.057175	benthopelagic	47	2.6	sol
Canthidermis sufflamen	Invertivore	35.57866667	benthopelagic	55	3.5	smallg
Canthigaster rostrata	Omnivore	4.200599816	benthopelagic	39	3.3	smallg
Caranx bartholomaei	Piscivore	18.48997845	pelagic	50	4.5	largeg
Caranx crysos	Carnivore	9.797214706	pelagic	100	4.1	largeg
Caranx ruber	Carnivore	19.35636337	pelagic	35	4.3	largeg
Cephalopholis cruentata	Piscivore	15.03167908	benthopelagic	170	4.3	sol
Cephalopholis fulva	Carnivore	18.1748745	benthopelagic	149	4.1	sol
Chaetodon capistratus	Invertivore	8.253575696	benthopelagic	18	3.4	pair
Chaetodon ocellatus	Invertivore	11.15558221	benthopelagic	30	3.7	pair
Chaetodon sedentarius	Invertivore	7.104216667	benthopelagic	25	3.9	pair
Chaetodon striatus	Invertivore	10.90067111	benthopelagic	67	3.5	pair
Chromis cyanea	Planktivore	6.055553044	benthopelagic	57	3.7	medg
Chromis insolata	Planktivore	5.176366557	benthopelagic	80	3.4	medg
Chromis multilineata	Planktivore	8.219063471	benthopelagic	60	3	largeg
Chromis scotti	Planktivore	7.039321591	benthopelagic	101	3.4	smallg
Clepticus parrae	Planktivore	8.659661052	pelagic	92	3.4	medg
Diodon hystrix	Invertivore	47.1177	benthopelagic	48	3.7	sol
Echeneis neucratoides	Invertivore	25.1287	pelagic	50	3.6	sol
Epinephelus adscensionis	Carnivore	13.50694774	benthopelagic	119	3.5	sol
Epinephelus guttatus	Carnivore	27.5261	benthopelagic	100	3.8	sol
Epinephelus striatus	Carnivore	33.0053	benthopelagic	89	4.1	sol
Equetus lanceolatus	Invertivore	12.1639	benthopelagic	50	3.4	smallg
Equetus punctatus	Invertivore	9.088277778	benthopelagic	27	3.5	smallg
Gramma loreto	Invertivore	4.189795013	benthopelagic	39	3.3	smallg
Gramma melacara	Invertivore	6.009756122	benthopelagic	40	3.5	smallg
Gymnothorax funebris	Carnivore	46.0264	benthopelagic	25	4	sol
Haemulon album	Invertivore	27.4193	benthopelagic	40	3.3	pair
Haemulon aurolineatum	Omnivore	13.69056343	benthopelagic	40	4.4	largeg
Haemulon bonariense	Invertivore	17.62728841	benthopelagic	49	3.5	medg
Haemulon carbonarium	Invertivore	23.89108844	benthopelagic	22	3.7	medg
Haemulon flavolineatum	Invertivore	16.11258865	benthopelagic	60	3.5	medg
Haemulon macrostomum	Invertivore	15.65370159	benthopelagic	20	3.3	medg
Haemulon parra	Carnivore	14.81265	benthopelagic	27	3.5	medg
Haemulon plumierii	Carnivore	20.75955267	benthopelagic	37	3.8	medg
Haemulon sciurus	Invertivore	21.12864353	benthopelagic	30	3.5	medg
Haemulon vittatum	Planktivore	4.4814	benthopelagic	35	3.3	largeg
Halichoeres bivittatus	Invertivore	7.927787373	benthopelagic	14	3.8	sol
Halichoeres cyanocephalus	Invertivore	13.14681667	benthopelagic	30	3.6	sol
Halichoeres garnoti	Invertivore	7.664859843	benthopelagic	78	3.7	sol
Halichoeres maculipinna	Invertivore	6.274656457	benthopelagic	22	3.3	sol
Halichoeres pictus	Invertivore	9.095136719	benthopelagic	20	3.5	sol
Halichoeres radiatus	Invertivore	16.875475	benthopelagic	53	3.5	sol
Holacanthus ciliaris	Invertivore	21.16403088	benthopelagic	69	3	sol
Holacanthus tricolor	Invertivore	12.36008124	benthopelagic	89	3	sol
Holocentrus adscensionis	Carnivore	15.05544115	benthopelagic	180	3.1	sol
Holocentrus rufus	Invertivore	16.07851991	benthopelagic	32	3.5	sol
Hypoplectrus aberrans	Invertivore	10.79875	benthopelagic	12	3.6	sol
Hypoplectrus gummigutta	Invertivore	11.4	benthopelagic	44	3.8	sol
Hypoplectrus indigo	Invertivore	11.21119805	benthopelagic	42	3.9	sol
Hypoplectrus nigricans	Invertivore	19.84655	benthopelagic	10	4	sol
Hypoplectrus puella	Invertivore	9.277684745	benthopelagic	20	3.7	sol
Kyphosus sectatrix	Omnivore	27.86703241	pelagic	29	2	medg
Kyphosus vaigiensis	Omnivore	30.80531923	pelagic	40	2	medg
Lachnolaimus maximus	Invertivore	46.24566	benthopelagic	27	4.2	sol
Lactophrys bicaudalis	Invertivore	5.3299	benthopelagic	47	3.2	sol
Lactophrys trigonus	Invertivore	16.3	benthopelagic	48	3.3	sol
Lactophrys triqueter	Invertivore	14.22253412	benthopelagic	50	3.3	sol
Lutjanus analis	Carnivore	25.62885556	benthopelagic	70	3.9	smallg
Lutjanus apodus	Carnivore	25.7307903	pelagic	61	4.3	smallg
Lutjanus griseus	Carnivore	23.38602857	benthopelagic	175	4.2	smallg
Lutjanus jocu	Carnivore	43.79896312	benthopelagic	38	4.4	smallg
Lutjanus mahogoni	Carnivore	21.34774761	benthopelagic	100	4.3	smallg
Lutjanus synagris	Carnivore	16.40281596	benthopelagic	49	3.8	smallg
Malacanthus plumieri	Invertivore	13.15824615	benthopelagic	143	3.7	sol
Melichthys niger	Invertivore	25.16229488	pelagic	75	2.4	largeg
Microspathodon chrysurus	Herbivore	11.75729838	benthopelagic	120	2.1	sol
Mulloidichthys martinicus	Invertivore	19.99220456	benthopelagic	49	3.2	medg
Mycteroperca bonaci	Piscivore	27.92875357	benthopelagic	190	4.3	sol
Mycteroperca interstitialis	Piscivore	19.305275	benthopelagic	148	4.5	sol
Mycteroperca tigris	Piscivore	30.57601667	benthopelagic	30	4.5	sol
Mycteroperca venenosa	Piscivore	28.6136	benthopelagic	135	4.5	sol
Neoniphon marianus	Invertivore	13.71084422	benthopelagic	69	3.6	smallg
Ocyurus chrysurus	Carnivore	19.3688976	pelagic	180	4	smallg
Pomacanthus arcuatus	Invertivore	27.12718208	benthopelagic	58	3.2	pair
Pomacanthus paru	Invertivore	24.69169167	benthopelagic	97	2.8	pair
Prognathodes aculeatus	Invertivore	6.477574667	benthopelagic	99	3.4	sol
Pseudupeneus maculatus	Invertivore	14.52776312	benthopelagic	90	3.7	smallg
Pterois volitans	Carnivore	23.16132708	benthopelagic	53	4.4	sol
Sargocentron bullisi	Invertivore	10.960172	benthopelagic	77	3.5	sol
Scarus coeruleus	Herbivore	15.6532613	benthopelagic	22	2	smallg
Scarus iseri	Herbivore	12.17856673	benthopelagic	22	2	smallg
Scarus taeniopterus	Herbivore	10.65310849	benthopelagic	23	2	smallg
Scarus vetula	Herbivore	20.73205768	benthopelagic	22	2	smallg
Serranus tabacarius	Carnivore	10.88916858	pelagic	66	4.2	sol
Serranus tigrinus	Invertivore	6.969728571	benthopelagic	40	3.5	pair
Serranus tortugarum	Planktivore	4.014734212	benthopelagic	384	3.1	smallg
Sparisoma atomarium	Herbivore	13.7133	benthopelagic	35	2	smallg
Sparisoma aurofrenatum	Herbivore	16.96083637	benthopelagic	18	2	smallg
Sparisoma chrysopterum	Herbivore	23.78516285	benthopelagic	14	2	smallg
Sparisoma rubripinne	Herbivore	25.13196804	benthopelagic	14	2	smallg
Sparisoma viride	Herbivore	23.66722418	benthopelagic	47	2	smallg
Sphyraena barracuda	Piscivore	74.17906667	pelagic	100	4.5	smallg
Stegastes adustus	Herbivore	9.141630549	benthopelagic	3	2.5	sol
Stegastes diencaeus	Herbivore	8.709971726	benthopelagic	43	2	sol
Stegastes leucostictus	Herbivore	7.552686909	benthopelagic	10	3.1	sol
Stegastes partitus	Planktivore	4.902521979	benthopelagic	100	2	sol
Stegastes planifrons	Omnivore	6.157533826	benthopelagic	29	3.3	sol
Stegastes variabilis	Omnivore	7.257920784	benthopelagic	30	3.3	sol
Synodus intermedius	Piscivore	11.59135	benthopelagic	327	4.2	sol
Synodus saurus	Piscivore	16.813675	benthopelagic	399	4.5	sol
Synodus synodus	Piscivore	19.3883	benthopelagic	144	4.2	sol
Thalassoma bifasciatum	Invertivore	5.806737646	pelagic	40	3.3	medg
Trachinotus falcatus	Carnivore	63.2825	benthopelagic	36	4	medg
